# Supplementary material for: Epidemiology and Ecology of Toscana Virus Infection and Its Global Risk Distribution
Source: Viruses. 2024 Dec 25;17(1):15. doi: 10.3390/v17010015 (PMC11768567; doi:10.3390/v17010015)
Supplement: Supplementary file 1 [file viruses-17-00015-s001.zip]

Archive with 1 entries (1 files):
- viruses-3365759-supplementary.pdf
